# Supplementary material for: Enhanced Low-Temperature Corn Straw Degradation Using a Synthetic Microbial Mixture
Source: Life (Basel). 2026 Mar 2;16(3):402. doi: 10.3390/life16030402 (PMC13027722; doi:10.3390/life16030402)
Supplement: Supplementary file 1 [file life-16-00402-s001.zip]

Archive with 1 entries (1 files):
- life-4163939-supplementary.pdf
